# Supplementary material for: Bayesian clustering with uncertain data
Source: PLoS Comput Biol. 2024 Sep 3;20(9):e1012301. doi: 10.1371/journal.pcbi.1012301 (PMC11398681; doi:10.1371/journal.pcbi.1012301)
Supplement: S1 Table — (CSV) [file pcbi.1012301.s010.csv]

SigNK 87 genes	SigIFN 56 genes	SigCD8 12 genes
KLRG1	ANKRD22	STK38
NMUR1	BRCA2	ITGB7
GNLY	CMPK2	KLF3
CXCR6	CXCL10	DGKA
YME1L1	CXCL11	EMB
PRSS23	DDX58	EPHB4
CD160	DDX60	C5orf34
SH2D1B	DHX58	SDHA
CLDND2	DTX3L	SATB1
PYHIN1	EIF2AK2	NFE2L2
CTSW	EPSTI1	ADH5
ADRB2	ETV7	EEF2
SAMD3	FAM70A
APOBEC3H	HERC5
TOGARAM2	HERC6
DUSP2	HMCN2
PATL2	IFI35
TIGIT	IFI44
ERBB2	IFI44L
SYT11	IFIH1
MCOLN2	IFIT1
GK5	IFIT2
ZNF683	IFIT3
NCR3	IFIT5
GFI1	IRF7
STK39	ISG15
GNGT2	ISG20
TSEN54	LAMP3
YPEL1	LAP3
GZMH	LGALS3BP
GZMB	LY6E
ST6GALNAC6	MX1
FCRL6	MX2
FASLG	NEXN
IL2RB	OAS1
KIR2DL3	OAS2
KLRC1	OAS3
KLRD1	OASL
LAG3	OTOF
MAF	PARP12
MATK	PARP9
TARP	PGAP1
MYBL1	PML
NCAM1	PNPT1
NKG7	RGL1
RNF165	RP11-445H22.3
KLRF1	RP4-697K14.7
PDGFRB	RSAD2
S1PR5	SAMD9L
TTC38	SIGLEC1
PPP2R2B	SPATS2L
CHST12	STAT1
PRF1	STAT2
KIF21A	USP18
LYAR	USP41
PTGDR	XAF1
PDZD4
PTPN4
SLAMF7
ABHD17C
EVA1C
LGR6
CCL5
EPB41L4A
DNAJC1
SLC20A1
STAT4
TGFBR3
PLEKHF1
PRR5L
PDGFD
GPR68
EOMES
FGFBP2
NCALD
HOPX
TPST2
RUNX3
CLIC3
SH2D2A
LDB2
CD247
TSPOAP1
ADGRG1
SOX13
FEZ1
JAKMIP2
